# Supplementary material for: Unraveling the Mechanism of High N2 Selectivity in Ammonia Selective Catalytic Oxidation on Pt-V Tandem Catalyst
Source: Materials (Basel). 2025 Apr 14;18(8):1782. doi: 10.3390/ma18081782 (PMC12028860; doi:10.3390/ma18081782)
Supplement: Supplementary file 1 [file materials-18-01782-s001.zip]

Archive with 1 entries (1 files):
- materials-3559060-supplementary.pdf
